# Supplementary material for: Targeting the Bet-Hedging Strategy with an Inhibitor of Bacterial Efflux Capacity Enhances Antibiotic Efficiency and Ameliorates Bacterial Persistence In Vitro
Source: Microorganisms. 2022 Oct 5;10(10):1966. doi: 10.3390/microorganisms10101966 (PMC9609472; doi:10.3390/microorganisms10101966)
Supplement: Supplementary file 1 [file microorganisms-10-01966-s001.zip]

Archive with 1 entries (1 files):
- microorganisms-1920707-supplementary-updated.pdf
